# Supplementary material for: Transparency, quality, and statistical consistency of meta-analytic systematic reviews in clinical child and adolescent psychology (2022–2024): study protocol for a meta-review
Source: Front Psychol. 2025 Jul 28;16:1535606. doi: 10.3389/fpsyg.2025.1535606 (PMC12336221; doi:10.3389/fpsyg.2025.1535606)
Supplement: Supplementary file 4 [file Supplementary_file_4.xlsx]

## Sheet: README
Supplement 4 for
Siegel, M., Fanninger, S., Riedel, J., & Zemp, M. (2024). Transparency, Quality, and Statistical Consistency of Meta-Analytic Systematic Reviews in Clinical Child and Adolescent Psychology (2022-2024): Study Protocol for a Meta-Review. https://doi.org/10.17605/OSF.IO/QHRAU
Correspondence: magdalena.siegel@univie.ac.at
2024-11-02
See Supplement 2 for sources and scoring information.
Items are grouped in a way that faciliates coding within this sheet.
Coding options are embedded as dropdown menus for most items within column "Categories"
Rows in lightgreen indicate optional items (if items).
Cells in red within column "Categories" indicate that responses need to be given in freetext format.
ID: unique item ID
Group: Item group (slightly depricated, not used for scoring or coding)
Group_Analysis_Transparency: Transparency domain (empty if not included in transparency score)
PRISMA_essential: correspondence with PRISMA essential item (if applicable)
Item: Item text
Categories: Dropdown coding options
Freetext: Freetext coding
Not applicable: Code "yes" if this item does not apply to coded systematic review
Explanation/Elaboration: Furher explanatory text for coders

## Sheet: GENERAL + ITEMS 1-4, 23-24
ID	Group	Group_Analysis_Transparency	PRISMA_essential	Item	Categories	Freetext	Not applicable	Explanation/Elaboration
g01	General			Publication ID (Freetext) as in screening sheet
g02	General			Journal
01.01	Title	Title	1-e1	Which of the following terms are in the title of the review? (Select only one)
c01	CCAP	CCAP		Does the title include the systematic review's focus on children and/or adolescents?
g03	General			Topic of systematic review (Freetext). E.g., "Associations between overparenting and child depression, anxiety, and internalizing symptoms" (Zhang & Ji, 2023)
g04	General			(Sub-)clinical condition examined (in children) (Freetext). E.g., Internalizing symptoms; depressive symptoms
g05	General			Assessment of intervention: Does the systematic review include a synthesis of intervention effects? Note that the primary studies do not need to be RCTs; synthesis of pre-post effect sizes is fine as well.
g08	General			What is the date the article was first submitted to the journal? Use YYYY-MM-DD format. (Freetext)
g09	General			What is the number of publications included in the review? (Freetext) Only code if explicitly mentioned (no need to count).
g10	General			What is the number of children/adolescent participants included/reported on in the review? Only code if explicitly mentioned. Also code if parents reported on (index)children.
g11	General			What is the number of parent participants included in the review? Only code if explicitly mentioned. Code NA if no data on parents was collected.
03.01	Rationale	Introduction	3-e1	Did the author(s) describe the current state of knowledge and any uncertainties?
03.02	Rationale	Introduction	3-e2	Did the author(s) argue why it is important to conduct the review?
03.03	Rationale	Introduction	3-e3	Did the author(s) cite reviews that address the same or similar question(s) and explain what value their review adds? (Select only one)
03.04	Rationale	Introduction	3-e4-if	If the review includes intervention(s): Did the author(s) describe how the intervention(s) work?
04.01.01	Objectives	Introduction	4-e1	Did the author(s) state explicit objectives, research questions, or hypotheses? Yes - Objectives				"Objectives: Study aims expressed as a sentence (e.g., “The aim of this study was to synthesize effect sizes on the association between paternal sensitivity and child externalizing adjustment problems”) Research questions: Study aims expressed as a question to be answered through the synthesis (e.g., “What is the magnitude of the association between paternal sensitivity and child externalizing ad…
04.01.02	Objectives	Introduction	4-e1	Did the author(s) state explicit objectives, research questions, or hypotheses? Yes - Research questions
04.01.03	Objectives	Introduction	4-e1	Did the author(s) state explicit objectives, research questions, or hypotheses? Yes - Hypotheses
04.01.04	Objectives	Introduction	4-e1	Did the author(s) state explicit objectives, research questions, or hypotheses? No - none of the above
04.02	Objectives	Introduction	4-e2-if	If the review includes intervention(s): Was the PICO framework (or one of its variants) used to frame the research O/Q/H?
c02	CCAP	CCAP		Did the author(s) reference their target population within their research objectives/questions/hypotheses? Target population as referenced by authors within title/abstract needs to be mentioned within O/Q/H or within the respective paragraph, where it is clear that the referenced target populations refer to the following O/Q/H.
c10	CCAP			Did the author(s) consider (eligibility criteria) or code (data items) ethics-related criteria with regard to child/adolescent populations (e.g., IRB approval, waiver of parental consent)?
23.01	Discussion	Discussion	23a-e1	Did the author(s) provide an interpretation of the results in the context of other evidence?
23.02	Discussion	Discussion	23b-e1	Did the author(s) discuss limitations of the evidence included in the review?
23.03	Discussion	Discussion	23c-e1	Did the author(s) discuss limitations of the review processes used?
23.04	Discussion	Discussion	23d-e1	Did the author(s) discuss implications of the results for practice, policy, or future research?
c08	CCAP	CCAP		Did the author(s) discuss implications of their findings particularly for children, adolescents, and caregivers?
24.01	Registration and Protocol	Open Science Practices	24a-e1, 24b-e1	Did the author(s) report working from a protocol or a priori established methods? There is no need to do an internet search for a protocol to answer this question.
24.02.01	Registration and Protocol			If Yes – protocol was used: Where was it registered? PROSPERO
24.02.02	Registration and Protocol			If Yes – protocol was used: Where was it registered? OSF
24.02.03	Registration and Protocol			If Yes – protocol was used: Where was it registered? As a journal article
24.02.04	Registration and Protocol			If Yes – protocol was used: Where was it registered? ResearchGate
24.02.05	Registration and Protocol			If Yes – protocol was used: Where was it registered? INPLASY
24.02.06	Registration and Protocol			If Yes – protocol was used: Where was it registered? Research Registry-Registry of Systematic Reviews/Meta-Analyses
24.02.07	Registration and Protocol			If Yes – protocol was used: Where was it registered? protocols.io
24.02.08	Registration and Protocol			If Yes – protocol was used: Where was it registered? Other, please specify: Freetext
24.03	Registration and Protocol			Did the author(s) report any amendments from the original protocol?
24.04	Registration and Protocol	Open Science Practices	24c-e1-if	If an amendment was made: Did the author(s) note the reason for the amendment?
24.05	Registration and Protocol	Open Science Practices	24c-e1-if	If an amendment was made: Did the author(s) note the stage of the review when the amendment was made?

## Sheet: METHODS (5-15)
ID	Group	Group_Analysis_Transparency	PRISMA_essential	Item	Categories	Freetext	Not applicable	Explanation/Elaboration
r01	Adherence to Reporting Guidelines			Did the author(s) state the use of any reporting guidelines? It is important to note that this item is referred to guidelines for correct reporting (e.g., MARS), not the use of guidelines for how to do a meta-analysis (e.g., Cochrane).
r02	Adherence to Reporting Guidelines			If the author(s) reported using the PRISMA guidelines: Did the author(s) present a PRISMA flow chart for the study flow?
05.01.01	Eligibility Criteria	Eligibility Criteria	5-e1	Did the author(s) specify any eligibility criteria for the following components of the review question: Participants - it suffices that criteria for this group were defined, no judgment about reproducibility of their content.
05.01.02	Eligibility Criteria	Eligibility Criteria	5-e1	If intervention or association: Did the author(s) specify any eligibility criteria for the following components of the review question: Intervention / Exposure
05.01.03	Eligibility Criteria	Eligibility Criteria	5-e1	If intervention: Did the author(s) specify any eligibility criteria for the following components of the review question: Comparators
05.01.04	Eligibility Criteria	Eligibility Criteria	5-e1	Did the author(s) specify any eligibility criteria for the following components of the review question: Outcomes
g06.01.01	General			What is the age group eligible for the systematic review? Infants (0-24 months) Code based on eligibility criteria
g06.01.02	General			What is the age group eligible for the systematic review? Children (2-10 years) Code based on eligibility criteria
g06.01.03	General			What is the age group eligible for the systematic review? Adolescents (11-20 years) Code based on eligibility criteria
g06.01.04	General			What is the age group eligible for the systematic review? Unclear Code based on eligibility criteria
g07.02.01	General			What is the age group eligible for the systematic review? Infants (0-24 months) Code based on mean sample age of primary studies
g07.02.02	General			What is the age group eligible for the systematic review? Children (2-10 years) Code based on mean sample age of primary studies
g07.02.03	General			What is the age group eligible for the systematic review? Adolescents (11-20 years) Code based on mean sample age of primary studies
g07.02.04	General			What is the age group eligible for the systematic review? Unclear Code based on mean sample age of primary studies
05.02	Eligibility Criteria	Eligibility Criteria	5-e2	Did the author(s) make a statement regarding eligibility of studies based on study design?
05.03	Eligibility Criteria	Eligibility Criteria	5-e2	Did the author(s) make a statement regarding eligibility of studies based on their publication status? Published studies include: Studies published in peer-reviewed and non peer-reviewed journals, as book chapters or books Unpublished studies include: Preprints, graduate theses (e.g., doctorate or master theses), working papers, unpublished manuscripts, all other research reports
05.04	Eligibility Criteria	Eligibility Criteria	5-e2	Did the author(s) make a statement regarding eligibility of studies based on language of publication?
05.05	Eligibility Criteria			If Yes: What languages were reported as being eligible for inclusion in this review?
05.06	Eligibility Criteria	Eligibility Criteria	5-e2	Did the author(s) make a statement regarding eligibility of studies based on date of publication?
05.07	Eligibility Criteria	Eligibility Criteria	5-e4	Are the eligibility criteria in line with the study objectives? Check if PICOS-related information reported within O/Q/H is reproduced within eligibility criteria. Code NA if no study O/Q/H were reported.
c03	CCAP	CCAP		Did the authors justify the eligible age group? Code as yes if justified either within the introduction or the eligibility criteria
c04	CCAP	CCAP		Did the author(s) provide replicable age-related eligibility criteria? Code as yes if the eligibility criteria are sufficient enough to replicate the eligibility assessment within primary studies. This would need to include information about the sample age within primary studies (e.g., mean, range). Statements such as "the systematic review includes studies assessing children from 5-9" are insuff…
06.01	Information Sources			Did the author(s) search bibliographic databases? If yes: proceed to 06.02 databases
06.03	Information Sources	Systematic Search Procedure		If the author(s) reported searching one or several trial registers (e.g. ClinicalTrials.gov, WHO International Clinical Trials Registry Platform), did they report: registry name, citation/link, date restrictions, date searched?
06.04	Information Sources	Systematic Search Procedure		If the author(s) reported searching any other electronic source (e.g. Google Scholar, organisation websites, journal websites, preprint servers), did they report: website name, URL, search date?
06.05	Information Sources	Systematic Search Procedure		If the author(s) contacted manufacturers or organizations, did they specify each source?
06.06	Information Sources	Systematic Search Procedure		If the author(s) contacted individuals to identify studies, was the type of individuals specified? (e.g., researchers in the field)
06.07	Information Sources	Systematic Search Procedure		If the authors(s) searched journals or conference proceedings, did they specify the names of each source, the dates covered and how they were searched (such as handsearching or browsing online)?
06.08.01	Information Sources			Did the author(s) report using backward or forward search strategies? Yes - backward				Many terms are used to describe these strategies (“citation chasing”, “pearl growing”, “citation mining” etc). Code based on content of the strategy, not based on names. Backward search: Reference lists of included articles or key publications (e.g., other systematic reviews) are searched for further eligible publications (“Whom do they cite?” – references were published prior to eligible study) …
06.08.02	Information Sources			Did the author(s) report using backward or forward search strategies? Yes - forward
06.08.03	Information Sources			Did the author(s) report using backward or forward search strategies? Yes - none
06.08.04	Information Sources			Did the author(s) report using backward or forward search strategies? Not reported
06.09	Information Sources	Systematic Search Procedure		If Yes – backward search: Did the author(s) report how backward searches were conducted in sufficient detail to enable replication? I.e., did they specify where they conducted the backward searches (e.g., via hand-searching of all references in the publications or via a database, such as Scopus) and what they screened (e.g., titles)?
06.10	Information Sources	Systematic Search Procedure		If Yes – forward search: Did the author(s) report how forward searches were conducted in sufficient detail to enable replication? I.e., did they specify the database(s) in which they conducted the forward searches, the exact search date(s), and the “base” articles? Note that if all studies eligible for inclusion were searched, it is not necessary to cite each study.
07.01	Search Strategy	Systematic Search Procedure		Did the author(s) report whether search limits or filters were used?
07.02	Search Strategy	Systematic Search Procedure		If Yes: Did the author(s) provide justification for the use of the limits applied to the search(es)?				Note: See PRISMA-S p.11 for details if needed.
07.03.01	Search Strategy	Systematic Search Procedure		How did the author(s) arrive at their search terms? Search terms from previous systematic reviews (cited)				Code “expert opinion” when they indicated they thought of the search terms themselves. Code “key literature” when they surveyed the literature in the field for possible terms. This is not the same as adapting search terms from existing previous systematic reviews. Code “not cited” for search terms from previous systematic reviews, when they did not specify from which systematic reviews these term…
07.03.02	Search Strategy	Systematic Search Procedure		How did the author(s) arrive at their search terms? Search terms from previous systematic reviews (not cited)
07.03.03	Search Strategy	Systematic Search Procedure		How did the author(s) arrive at their search terms? Expert opinion
07.03.04	Search Strategy	Systematic Search Procedure		How did the author(s) arrive at their search terms? Key literature
07.03.05	Search Strategy	Systematic Search Procedure		How did the author(s) arrive at their search terms? Other: Freetext
07.03.06	Search Strategy	Systematic Search Procedure		How did the author(s) arrive at their search terms? Not reported
07.04	Search Strategy			Did the author(s) report updating their search? If author(s) state that search was run once, code “Yes – no update”.
07.05	Search Strategy	Systematic Search Procedure		If Yes: Did the author(s) report the method used to update the search(es)? (e.g., rerunning searches, email alert)
07.06	Search Strategy			Was the search strategy peer-reviewed? In PRISMA-S, this refers to the peer review of search strategies prior to executing the search. Peer review is used to identify errors, missing keywords or subject headings, and other issues within a search strategy. One commonly used tool for search strategy peer review is the Peer Review of Electronic Search Strategies (PRESS) Guideline. Code “yes – it was…				In PRISMA-S, this refers to the peer review of search strategies prior to executing the search. Peer review is used to identify errors, missing keywords or subject headings, and other issues within a search strategy. One commonly used tool for search strategy peer review is the Peer Review of Electronic Search Strategies (PRESS) Guideline. Code “yes – it was peer-reviewed by another researcher” (…
07.09	Search Strategy	Systematic Search Procedure		If the search strategy was peer-reviewed: Did the author(s) report any details on the peer-review process and/or the tool used?
07.07	Search Strategy	Systematic Search Procedure		If the search strategy was validated (e.g., identification of a set of clearly eligible studies): Did the author(s) report details on this validation procedure and the validation set of studies?
07.08	Search Strategy	Systematic Search Procedure		If more than one bibliographic database was searched: Did the author(s) report the process (including any software) used to deduplicate records?
c05	CCAP			Did the author(s) use search terms or filters specific to the eligible age group?
c06	CCAP	CCAP		If Yes: Did the author(s) provide a rationale for these search terms? Check if search terms correspond broadly to eligibility criteria
c07	CCAP			Did the author(s) use tested pediatric search filters?
08.01	Selection Process	Systematic Search Procedure	8-e1	How many reviewers (humans) were involved in the screening process? Freetext - Code NR if not reported. Note that this is just the overall number of people, even if one person only screened a subset of records (e.g., for reliability calculations). Check CREDIT-statement if not mentioned within text.
08.09	Selection Process	Systematic Search Procedure	8-e1	If more than one screener/screening round (by the same screener): Did the author(s) report how they resolved discrepancies between screeners?
08.02	Selection Process	Systematic Search Procedure	8-e2	Did the author(s) report whether they contacted (or attempted to contact) corresponding author(s) of included studies for any unpublished data (e.g. unreported outcomes, unreported information required for the screening process)?
08.03	Selection Process	Systematic Search Procedure	8-e3	If articles required translation into another language for data collection: Did the author(s) report how these articles were translated?
08.04	Selection Process	Systematic Search Procedure	8-e1	What method of study screening did the author(s) report using?
08.05	Selection Process	Systematic Search Procedure		If records were screened more than once: Was there any measure of rater agreement reported?
08.06	Selection Process			If a rater agreement was reported for the screening process, what was its metric?
08.07	Selection Process			If a rater agreement was reported for the screening process, what was its value? Freetext - Report percentage agreement as 0-100 and Kappa from 0-1. Report other metrics as reported. If there is more than one value, report the lowest one.
08.08	Selection Process			Did the author(s) report using any automation tool(s) in the screening process? Automation tool: “Here, we understand automation as a repeatable computerized method that performs a task normally executed by the researchers or that aids in their decision-making process” (Altena et al., 2019)
08.15	Selection Process	Automation Tool		If “Yes – they used (an) automation tool(s)”: How was the automation tool integrated in the selection process?
08.10.01	Selection Process	Automation Tool		If “Yes – they used (an) automation tool(s)”: What kind? An externally derived machine learning classifier (e.g., Cochrane RCT Classifier)				“Machine learning classifiers are statistical models that use training data to rank records according to their relevance. They can be calibrated to achieve a given level of recall, thus enabling reviewers to implement screening rules, such as eliminating records or replacing double with single screening.” (PRISMA E&E) Externally derived: Classifier training was done on an external dataset Interna…
08.10.02	Selection Process	Automation Tool		If “Yes – they used (an) automation tool(s)”: What kind? An internally derived machine learning classifier
08.10.03	Selection Process	Automation Tool		If “Yes – they used (an) automation tool(s)”: What kind? Other - Freetext
08.10.04	Selection Process	Automation Tool		If “Yes – they used (an) automation tool(s)”: What kind? Unclear
08.11.01	Selection Process	Automation Tool		If externally or internally derived machine learning classifiers were used, was the following reported? Software and version, and/or URL
08.11.02	Selection Process	Automation Tool		If externally or internally derived machine learning classifiers were used, was the following reported? Mode of usage (e.g., replacing a single screener, excluding records)
08.11.03	Selection Process	Automation Tool		If externally or internally derived machine learning classifiers were used, was the following reported? Details on training and validation (e.g., training sets, risk assessment of missed studies)
08.12	Selection Process	Automation Tool		If the machine learning classifier was used to prioritize screening: Did they provide details on software and screening rules? Screening rules: e.g., screening stopped altogether after a set number of irrelevant hits, screening switched from double to single screening once a pre-specified number or proportion of consecutive records was eliminated
08.13	Selection Process	Automation Tool		If the author(s) reported relying on crowdsourcing, did they provide details of the platform and selection process?				Crowdsourcing: “Crowdsourcing involves recruiting (usually via the internet) a large group of individuals to contribute to a task or project, such as screening records.” (PRISMA E&E). An example of crowdsourcing is the “Cochrane Crowd”. Previous “known” assessments: “Screening decisions for records that have already been manually checked can be reused to exclude the same records from being reasse…
08.14	Selection Process	Automation Tool		If the author(s) reported relying on previous “known” assessments, did they describe the origin of these datasets and which types of records were excluded without manual screening?
09.01	Data Collection Process	Data Collection	9-e1	How many reviewers (humans) were involved in the data collection process? Freetext - Code NR if not reported. Note that this is just the overall number of people, even if one person only screened a subset of records (e.g., for reliability calculations).
09.12	Data Collection Process	Data Collection	9-e1	If more than one coder/coding round (by the same coder): Did the author(s) report how they resolved discrepancies between coders?
09.02	Data Collection Process	Data Collection	9-e2	Did the author(s) report whether they contacted (or attempted to contact) corresponding author(s) of included studies for any unpublished data (e.g. unreported outcomes, unreported information required for the data collection process)?
09.03	Data Collection Process	Data Collection	9-e1	How was the data collection process described?
09.04	Data Collection Process	Data Collection	9-NEW1-if	If variables were coded more than once: Was there any measure of rater agreement reported?
09.05.01	Data Collection Process			If a rater agreement was reported for the coding process, what was its metric? Percantage agreement
09.05.02	Data Collection Process			If a rater agreement was reported for the coding process, what was its metric? Kappa (unadjusted)
09.05.03	Data Collection Process			If a rater agreement was reported for the coding process, what was its metric? Kappa (adjusted, e.g., Brennan-Prediger, also called PABAK)
09.05.04	Data Collection Process			If a rater agreement was reported for the coding process, what was its metric? Other - Freetext
09.06	Data Collection Process			If a rater agreement was reported for the coding process, what was its value? - Freetext - Report percentage agreement as 0-100 and Kappa from 0-1. Report other metrics as reported.
09.07	Data Collection Process			Did the author(s) report using any automation tool(s) in the data collection process? Note: Using software to extract data from figures also counts as an automation tool for our purposes.
09.08.01	Data Collection Process	Automation Tool		If Yes – they used (an) automation tool(s): For the usage of automation tools within the data collection process, which of the following aspects was reported: Details on how/for what the tool was used (e.g., extraction of sentences for articles relevant for PICO criteria, extraction of data from figures)
09.08.02	Data Collection Process	Automation Tool		If Yes – they used (an) automation tool(s): For the usage of automation tools within the data collection process, which of the following aspects was reported: Details on training of the tool
09.08.03	Data Collection Process	Automation Tool		If Yes – they used (an) automation tool(s): For the usage of automation tools within the data collection process, which of the following aspects was reported: Details on the validation process (e.g., how was the extent of misclassified information estimated?)
09.09	Data Collection Process	Data Collection	9-e3-if	If articles required translation into another language for data collection: Did the author(s) report how these articles were translated?
09.10	Data Collection Process	Data Collection	9-e4-if	If software was used to extract data from figures (e.g., PlotDigitizer): Did the author(s) specify which software was used?
09.11	Data Collection Process	Data Collection	9-e5-if	If decision rules were used to select data from multiple reports corresponding to a study: Did the author(s) report the rules and steps in the decision process and how inconsistencies were resolved? Conducting a three-level meta-analysis counts as addressing dependency.
10.01	Data Items	Data Collection	10-NEW1	Did the author(s) list all variables for which data were sought?
10.03.01	Data Items	Data Collection	10-NEW3	Did the author(s) specify the timeframe of measurement for the outcome variables?
10.03.02	Data Items	Data Collection	10-NEW3	IF CORRELATIONAL: Did the author(s) specify the timeframe of measurement for the other variable?
10.04	Data Items	Data Collection	10-NEW4	If any tool was used to inform which data to collect: Was the tool appropriately cited?
11.01	Study Risk of Bias Assessment			Did the author(s) report having undertaken a risk of bias (or quality) assessment?
11.02	Study Risk of Bias Assessment	Risk of Bias	11-e1	If Yes – undertaken: Did the author(s) specify the tool (validated or self-developed) to assess risk of bias or study quality?
11.03	Study Risk of Bias Assessment	Risk of Bias	11-e3-if	If a non-standardized tool (e.g., one specially developed for the review) was used to assess risk of bias: Did the author(s) report the rules they applied to reach an overall judgement?
11.08	Study Risk of Bias Assessment	Risk of Bias	11-e4-if	If adaptations to an existing tool were made: Did the author(s) describe these adaptations?
11.09	Study Risk of Bias Assessment	Risk of Bias	11-e5-if	If a new tool was developed: Did the authors make it publicly accessible?
11.04	Study Risk of Bias Assessment	Risk of Bias	11-e6	If undertaken: how many author(s) were involved in the risk of bias (or quality) assessment? Check CREDIT-statement if not mentioned within text.
11.10	Study Risk of Bias Assessment	Risk of Bias	11-e6-if	If more than one author: Did the author(s) report how discrepancies were resolved?
11.05	Study Risk of Bias Assessment			If undertaken: Did the author(s) report using any automation tool(s) for assessing risk of bias?
11.06.01	Study Risk of Bias Assessment	Automation Tool		If Yes – they used (an) automation tool(s): For the usage of automation tools within the data collection process, which of the following aspects was reported: Details on how/for what the tool was used (e.g., extraction of sentences for articles relevant for PICO criteria, extraction of data from figures)
11.06.02	Study Risk of Bias Assessment	Automation Tool		If Yes – they used (an) automation tool(s): For the usage of automation tools within the risk of bias assessment, which of the following aspects was reported: Details on training of the tool
11.06.03	Study Risk of Bias Assessment	Automation Tool		If Yes – they used (an) automation tool(s): For the usage of automation tools within the risk of bias assessment, which of the following aspects was reported: Details on the validation process (e.g., how was the extent of misclassified information estimated?)
11.07	Study Risk of Bias Assessment	Risk of Bias	11-r7	If undertaken: Did the author(s) report whether they contacted (or attempted to contact) corresponding author(s) of included studies for any unpublished data (e.g. unreported outcomes, unreported information required for risk of bias assessment)?
12.01.01	Effect Measures	Statistical Synthesis	12-e1	What was/were the effect measure(s) for the meta-analysis/analyses? Risk ratio
12.01.02	Effect Measures	Statistical Synthesis	12-e1	What was/were the effect measure(s) for the meta-analysis/analyses? Odds ratio
12.01.03	Effect Measures	Statistical Synthesis	12-e1	What was/were the effect measure(s) for the meta-analysis/analyses? Standardized mean difference (variants of d, g)
12.01.04	Effect Measures	Statistical Synthesis	12-e1	What was/were the effect measure(s) for the meta-analysis/analyses? Correlation coefficient (Pearson r, Spearman rank correlation)
12.01.05	Effect Measures	Statistical Synthesis	12-e1	What was/were the effect measure(s) for the meta-analysis/analyses? Proportion
12.01.06	Effect Measures	Statistical Synthesis	12-e1	What was/were the effect measure(s) for the meta-analysis/analyses? Other - Freetext
12.01.07	Effect Measures	Statistical Synthesis	12-e1	What was/were the effect measure(s) for the meta-analysis/analyses? Not reported
12.02	Effect Measures	Statistical Synthesis	12-NEW1	Did the author(s) report the formula used to compute the effect measure (e.g., computation of d from M, SD, n, conversion of test statistics)? Both the formula explicitly reported in the paper and a direct reference to a manual will be accepted, as long as it includes the exact page where to find it. Code NA for correlational or prevalence studies, but do code if formulae were reported.
12.03	Effect Measures	Statistical Synthesis	12-e2	Did the author(s) state thresholds/ranges used to interpret the size of the effect(s) and the rationale? A citation sufficiently covers the threshold/range and rationale. Code NA for prevalence studies
c09	CCAP	CCAP		Did the author(s) state thresholds/ranges used to interpret the size of the effect(s) and the rationale by drawing on CCAP-specific sources? A citation sufficiently covers the threshold/range and rationale. Code not applicable for prevalence studies
12.04	Effect Measures	Statistical Synthesis	12-e3-if	If synthesized results were re-expressed in a different measure (e.g., for ease of interpretation): Did the author(s) report the method they used?
13.01	Synthesis Methods	Statistical Synthesis	13b-e1	Did the author(s) describe any data conversion techniques (e.g., r-to-z) required to prepare the data for the meta-analysis? Code only for r, OR, RR, HR, p (prevalence), means.
13.02	Synthesis Methods	Statistical Synthesis	13d-e3.1	Did the author(s) specify the meta-analysis model used (e.g. fixed-effect, random-effects)? (Note: such information may appear in the Methods section or on the forest plot)
13.03	Synthesis Methods			If Yes: What meta-analytic model was used?
13.04	Synthesis Methods	Statistical Synthesis	13d-e4.2-if	If random effects model: Which method was used to calculate the confidence interval for the summary effect?
13.05	Synthesis Methods	Statistical Synthesis	13d-e3.2	Did the author(s) specify the meta-analysis weighting method used (e.g. Mantel-Haenszel, inverse-variance)? (Note: such information may appear in the Methods section or on the forest plot)
13.06	Synthesis Methods			If Yes: Which weighting method was used?
13.07	Synthesis Methods	Statistical Synthesis	13d-e4.1-if	If random effects meta-analysis: Did the author(s) specify the estimator for the variance component(s) (e.g. DerSimonian and Laird, restricted maximum likelihood (REML)? (Note: Such information may appear in the Methods section or on the forest plot. Only answer as “Yes” if the estimator was reported explicitly. Answer as “No” if the estimator was not reported explicitly, even if you can guess th…
13.08	Synthesis Methods			If Yes: Which estimator was used?
13.09.01	Synthesis Methods	Statistical Synthesis	13d-e1	Which statistical software was used to perform meta-analyses? R
13.09.02	Synthesis Methods	Statistical Synthesis	13d-e1	Which statistical software was used to perform meta-analyses? Stata
13.09.03	Synthesis Methods	Statistical Synthesis	13d-e1	Which statistical software was used to perform meta-analyses? RevMan
13.09.04	Synthesis Methods	Statistical Synthesis	13d-e1	Which statistical software was used to perform meta-analyses? Comprehensive Meta-Analysis (CMA)
13.09.05	Synthesis Methods	Statistical Synthesis	13d-e1	Which statistical software was used to perform meta-analyses? SAS
13.09.06	Synthesis Methods	Statistical Synthesis	13d-e1	Which statistical software was used to perform meta-analyses? SPSS
13.09.07	Synthesis Methods	Statistical Synthesis	13d-e1	Which statistical software was used to perform meta-analyses? JASP
13.09.08	Synthesis Methods	Statistical Synthesis	13d-e1	Which statistical software was used to perform meta-analyses? Python
13.09.09	Synthesis Methods	Statistical Synthesis	13d-e1	Which statistical software was used to perform meta-analyses? Other - Freetext
13.09.10	Synthesis Methods	Statistical Synthesis	13d-e1	Which statistical software was used to perform meta-analyses? Not reported
13.10	Synthesis Methods	Statistical Synthesis	13d-e1-if	If R, Stata or Python: Did the author(s) report which statistical package(s) were used (e.g. metan in Stata, metafor in R) and the version number of the package(s) for all software?
13.11	Synthesis Methods	Statistical Synthesis	13d-e6	Did the author(s) describe any methods used to deal with possible dependent effect sizes? Either through the selection of a single effect per primary study (by random selection, decision rule or averaging) or by statistical treatment (multivariate meta-analysis, multi-level meta-analysis or robust estimation of variance).
13.12.01	Synthesis Methods			If Yes: If the article reported any method used to deal with dependent effect sizes, specify which ones: Averaging (single effect size per independent study)
13.12.02	Synthesis Methods			If Yes: If the article reported any method used to deal with dependent effect sizes, specify which ones: Decision rule (single effect size per independent study)
13.12.03	Synthesis Methods			If Yes: If the article reported any method used to deal with dependent effect sizes, specify which ones: Random selection (single effect size per independent study)
13.12.04	Synthesis Methods			If Yes: If the article reported any method used to deal with dependent effect sizes, specify which ones: Multivariate meta-analysis (here: including more than one outcome; more than one effect size per independent study)
13.12.05	Synthesis Methods			If the article reported any method used to deal with dependent effect sizes, specify which ones: Three- or more-level meta-analysis (more than one effect size per independent study), also including multilevel RVE (Pustejosvky & Tipton, 2021)
13.12.06	Synthesis Methods			If the article reported any method used to deal with dependent effect sizes, specify which ones: Robust Variance Estimation (RVE) (more than one effect size per independent study) with cluster-robust standard errors (Hedges et al., 2010, Tipton, 2015)
13.13.01	Synthesis Methods	Statistical Synthesis	13d-e3.3	Which methods were used to identify or quantify heterogeneity? Visual inspection of results
13.13.02	Synthesis Methods	Statistical Synthesis	13d-e3.3	Which methods were used to identify or quantify heterogeneity? A formal test for heterogeneity (e.g., “the Q test”)
13.13.03	Synthesis Methods	Statistical Synthesis	13d-e3.3	Which methods were used to identify or quantify heterogeneity? I^2
13.13.04	Synthesis Methods	Statistical Synthesis	13d-e3.3	Which methods were used to identify or quantify heterogeneity? Tau^2 (for three-level models: also omega^2)
13.13.05	Synthesis Methods	Statistical Synthesis	13d-e3.3	Which methods were used to identify or quantify heterogeneity? Prediction intervals
13.13.06	Synthesis Methods	Statistical Synthesis	13d-e3.3	Which methods were used to identify or quantify heterogeneity? Other (Freetext)
13.13.07	Synthesis Methods	Statistical Synthesis	13d-e3.3	Which methods were used to identify or quantify heterogeneity? None of the above
13.14	Synthesis Methods			Did the author(s) report using any method to formally investigate heterogeneity among effect sizes (e.g., subgroup analysis, meta-regression)?
13.15	Synthesis Methods	Statistical Synthesis	13e-if	If Yes - conducted: Did the author(s) report which moderator variables, including their type (continuous; categorical) and levels (if categorical), were tested? This needs to be specified within the methods section.
13.17	Synthesis Methods	Statistical Synthesis	13d-e7-if	If it was not possible to conduct one or more of the planned syntheses, did the author(s) justify their decision as well as their alternative synthesis approach?
14.01.01	Reporting Bias Assessment			Which methods did the author(s) use to assess reporting bias? Statistical (i.e., publication bias detection methods)				Note that the plot needs to be a standalone method, i.e., a judgment about publication bias is made based by visual judgement only. If a plot is presented as part of a statistical publication bias detection method, such as a trim-and-fill procedure or a p-curve analysis, this is part of a statistical method and not coded here.
14.01.02	Reporting Bias Assessment			Which methods did the author(s) use to assess reporting bias? Graphical (e.g., funnel plot)
14.01.03	Reporting Bias Assessment			Which methods did the author(s) use to assess reporting bias? Tools (e.g., checklists, scales, domain-based tools)
14.01.04	Reporting Bias Assessment			Which methods did the author(s) use to assess reporting bias? Other, please specify (Freetext)
14.01.05	Reporting Bias Assessment			Which methods did the author(s) use to assess reporting bias? Not reported
14.02.01	Reporting Bias Assessment			IF GRAPHICAL METHODS WERE USED, which one of the following: Funnel plot
14.02.02	Reporting Bias Assessment			IF GRAPHICAL METHODS WERE USED, which one of the following: Contour-enhanced funnel plot
14.02.03	Reporting Bias Assessment			IF GRAPHICAL METHODS WERE USED, which one of the following: Cumulative meta-analysis plot
14.02.04	Reporting Bias Assessment			IF GRAPHICAL METHODS WERE USED, which one of the following: Other - Freetext
14.03.01	Reporting Bias Assessment			IF STATISTICAL METHODS WERE USED: If the article stated any methods to assess publication bias, specify which ones (select all that apply): Comparison of published vs. unpublished studies
14.03.02	Reporting Bias Assessment			IF STATISTICAL METHODS WERE USED: If the article stated any methods to assess publication bias, specify which ones (select all that apply): (Pearson) correlation of effect size and sample size/standard error
14.03.03	Reporting Bias Assessment			IF STATISTICAL METHODS WERE USED: If the article stated any methods to assess publication bias, specify which ones (select all that apply): Fail-safe N
14.03.04	Reporting Bias Assessment			IF STATISTICAL METHODS WERE USED: If the article stated any methods to assess publication bias, specify which ones (select all that apply): Trim and Fill
14.03.05	Reporting Bias Assessment			IF STATISTICAL METHODS WERE USED: If the article stated any methods to assess publication bias, specify which ones (select all that apply): Egger’s test (including three- or more-level variants; sometimes also called Sterne & Egger)
14.03.06	Reporting Bias Assessment			IF STATISTICAL METHODS WERE USED: If the article stated any methods to assess publication bias, specify which ones (select all that apply): Begg-Mazumdar test (sometimes also called rank test)
14.03.07	Reporting Bias Assessment			IF STATISTICAL METHODS WERE USED: If the article stated any methods to assess publication bias, specify which ones (select all that apply): PET-PEESE, FAT-PET-PEESE
14.03.08	Reporting Bias Assessment			IF STATISTICAL METHODS WERE USED: If the article stated any methods to assess publication bias, specify which ones (select all that apply): p-curve
14.03.09	Reporting Bias Assessment			IF STATISTICAL METHODS WERE USED: If the article stated any methods to assess publication bias, specify which ones (select all that apply): p-uniform, p-uniform*
14.03.10	Reporting Bias Assessment			IF STATISTICAL METHODS WERE USED: If the article stated any methods to assess publication bias, specify which ones (select all that apply): Selection models
14.03.11	Reporting Bias Assessment			IF STATISTICAL METHODS WERE USED: If the article stated any methods to assess publication bias, specify which ones (select all that apply): Test of excess significance
14.03.12	Reporting Bias Assessment			IF STATISTICAL METHODS WERE USED: If the article stated any methods to assess publication bias, specify which ones (select all that apply): Other -Freetext
14.11	Reporting Bias Assessment	Reporting Bias Assessment	14-NEW1	IF A STATISTICAL METHOD WAS USED: Did the author(s) specify the thresholds used to decide whether publication bias (as indicated by this method) was present?
14.04	Reporting Bias Assessment	Reporting Bias Assessment	14-e2-if	IF TOOLS WERE USED: Did the author(s) specify the methodological components/domains/items of the tool?
14.05	Reporting Bias Assessment	Reporting Bias Assessment	14-e3-if	IF TOOLS WERE USED: If any adaptations were made, did the author(s) specify these adaptations? No is coded when author(s) described adapting the tool, but not how.
14.06	Reporting Bias Assessment	Reporting Bias Assessment	14-e4-if	IF TOOLS WERE USED: If a new tool was developed, did the author(s) describe the content and make it publicly accessible? No: either content not described or not accessible or both
14.07	Reporting Bias Assessment	Reporting Bias Assessment	14-e5-if	IF GRAPHICAL METHODS OR TOOLS WERE USED: Did the author(s) report how many reviewers were involved in the reporting bias assessment?
14.08	Reporting Bias Assessment	Reporting Bias Assessment	14-e5-if	If more than one: Did the author(s) report whether they worked independently?
14.09	Reporting Bias Assessment	Reporting Bias Assessment	14-e5-if	If more than one: Did the author(s) report how discrepancies were resolved?
14.10	Reporting Bias Assessment	Reporting Bias Assessment	14-e6-if	IF TOOLS WERE USED: Did the author(s) report any processes used to obtain or confirm relevant information from investigators?
15.01	Certainty Assessment			Did the author(s) report conducting any separate certainty assessment?
15.02	Certainty Assessment	Certainty Assessment	15-e1	IF TOOLS WERE USED: Did the author(s) specify the tool and version used to assess certainty / confidence in the body of evidence?
15.03	Certainty Assessment	Certainty Assessment	15-e5	IF TOOLS WERE USED If any adaptations were made, did the author(s) specify these adaptations? No is coded when author(s) described adapting the tool, but not how.
15.04	Certainty Assessment	Certainty Assessment	15-e2-if	IF GRADE OR OTHER TOOLS WERE USED Did the author(s) specify the tool or system (and version) and give a brief explanation?
15.05	Certainty Assessment	Certainty Assessment	15-e2-if	IF SELF-DEVELOPED TOOL WAS USED Did the author(s) report the factors considered (such as precision of the effect estimate, consistency of findings across studies) and the criteria used to assess each factor?
15.06	Certainty Assessment	Certainty Assessment	15-e3-if	IF SELF-DEVELOPED TOOL WAS USED Did the author(s) describe the decision rules used to arrive at an overall judgment of the level of certainty (such as high, moderate, low, very low), together with the intended interpretation (or definition) of each level of certainty?
15.07	Certainty Assessment	Certainty Assessment	15-e6	Did the author(s) report how many reviewers were involved in the certainty assessment?
15.08	Certainty Assessment	Certainty Assessment	15-e6	If more than one: Did the author(s) report whether they worked independently?
15.09	Certainty Assessment	Certainty Assessment	15-e6	If more than one: Did the author(s) report how discrepancies were resolved?
15.10	Certainty Assessment	Certainty Assessment	15-e7-if	If study investigators were contacted to obtain information, did the author(s) report what information was obtained and from which study?
15.11	Certainty Assessment	Automation Tool		If an automation tool was used, did the author(s) report details of the training and validation procedure?
15.12	Certainty Assessment	Certainty Assessment	15-e10-if	If standard phrases that incorporate certainty of evidence were used, did the author(s) report the intended interpretation of each phrase and reference to the source guidance?

## Sheet: 06.02 DATABASES
ID	Database	Platform	Date of last search	Reporting of search strategy	No. of records retrieved reported?	Dates of coverage reported?
d01
d02
d03
d04
d05
d06
d07
d08
d09
d10

## Sheet: RESULTS (16-22), 25-27
ID	Group	Group_Analysis_Transparency	PRISMA_essential	Item	Categories	Freetext	Not applicable	Explanation/Elaboration
16.01	Study Selection	Systematic Search Procedure	16a-e1	Did the author(s) report the flow of study selection, including (a) number of records from each database (if applicable), (b) number of records screened (if applicable), (c) number of records assessed in full (if applicable), (d) number of records included in review?
16.02	Study Selection	Systematic Search Procedure	16b-e1	Did the author(s) cite studies that might appear to meet inclusion criteria, but were excluded at fulltext stage?
16.03	Study Selection	Systematic Search Procedure	16a-e2	If the systematic review is an update of a systematic review: Did the author(s) make a clear differentiation between their search and selection process for the current review and studies that were included in the previous systematic review?
16.04	Study Selection	Automation Tool		If any automation tool(s) was/were used in the selection process: Did the author(s) specify the number of records screened/excluded by the tool? If no PRISMA Flowchart is reported, this can also be made transparent within the text.
17.01	Study Characteristics	Data Collection	17-e1, 17-e2	Did the author(s) cite each study and present its characteristics? The format can be a table or figure, and it can be reported in the main text, supplementary materials, or as a raw data file.
18.01	Risk of Bias in Studies	Risk of Bias	18-e1	Did the author(s) present the risk of bias assessments for each included study? Score NA if no risk of bias assessment was conducted.
18.02	Risk of Bias in Studies	Risk of Bias	18-e2	Did the author(s) provide justification for their risk of bias assessment? This could also appear in supplementary materials. Score NA if no risk of bias assessment was conducted.
19.01	Results of Individual Studies	Statistical Synthesis	19-e1	Did the author(s) report the descriptives (e.g., M, SD, n) or test statistics used to compute the effect sizes (e.g., within a raw dataset)? Note that for effect sizes based on two dichotomous variables, this does also include the 2x2 cell counts. For proportions, this includes x (number of people with outcome) and n. Code NA if only extraction of direct effect measures, e.g., correlation coeffic…
19.02	Results of Individual Studies	Statistical Synthesis	19-e2	Were effect estimates and measures of precision of each included study reported in a table, figure, or text? By “effect estimate”, we mean a point estimate of the intervention effect, such as a mean difference for continuous outcomes, or a risk ratio, odds ratio or risk difference for binary outcomes. By “measure of precision”, we mean a standard error or confidence interval.
20.01	Results of Syntheses	Statistical Synthesis	20b-e2	Did the author(s) report results for all meta-analyses conducted? This includes the summary effect and its precision (e.g., confidence interval), and measures of statistical heterogeneity.
20.02	Results of Individual Studies	Statistical Synthesis	201-e1(quasi)-if	If the author(s) reported information on individual effect sizes: Did they provide the source for each effect size?
20.03	Results of Syntheses	Statistical Synthesis	20a-e2(quasi)	Is it clear which effect size contributed to each synthesis?
20.04	Results of Syntheses	Statistical Synthesis	20c(adapted)-if	If moderator analyses were conducted: Did the author(s) report results for all moderator analyses conducted? For a meta-regression, this includes the regression coefficient (cont., cat.) or the effect sizes per group in no-intercept models (cat.), as well as the p-value or a confidence interval. For a subgroup analysis, this entails the summary effects and a measure of precision, measures of hete…
20.05	Results of Syntheses	Statistical Synthesis	20d-e1-if	If sensitivity analyses were conducted: Were results of sensitivity analyses reported?
20.06	Results of Syntheses	Statistical Synthesis	20b-e5-if	If group differences or associations were assessed: Did the author(s) describe the direction of effects? This could be explained within the methods section or within the results section for each analysis.
20.07	Results of Syntheses	Statistical Synthesis	20b-e6-if	If a mean difference was assessed: Did the author(s) specify the unit of measurement and scale limits?
20.08	Results of Syntheses	Statistical Synthesis	20c(adapted)-if	If moderator analyses were conducted: Did the author(s) provide the moderator codings per effect size?
20.09	Results of Syntheses	Statistical Synthesis	20d-e2-if	If sensitivity analyses were conducted: Did the author(s) make a statement about the robustness of the main effect given the results from the sensitivity analyses?
21.01	Reporting Biases	Reporting Bias	21-e1	If a tool was used to assess reporting bias, did the author(s) report the results of their assessment for each synthesis?
21.02	Reporting Biases	Reporting Bias	21-e2	Did the author(s) present their assessments of risk of bias due to missing results (arising from reporting biases) for each synthesis?
22.01	Certainty of Evidence	Certainty Assessment	20-e1	IF ANY CERTAINTY ASSESSMENT WAS MADE: Did the authors report the overall level of certainty in the body of evidence (such as high, moderate, low, or very low) for each important outcome?
22.02	Certainty of Evidence	Certainty Assessment	20-e2	Did the author(s) provide justification/proof for their certainty assessment?
25.01	Support	Disclosure Practices	25-e1	Did the author(s) include a statement indicating whether there were funding sources? If funding only refers to open access funding provided by the university, code b).
25.02	Support	Disclosure Practices	25-e2-if	If there was funding: Did the author(s) describe the role of the funders/sponsors, including explicitly stating that the funders/sponsors had no role in the review?
26.01	Competing Interests	Disclosure Practices	26-e1, 26-e2	Did the author(s) report whether there were any conflicts of interest?
discl1	Generative AI disclosure			Did the author(s) disclose using generative AI (e.g., ChatGPT) during the review process?
27.01.01	Availability of Data, Code, and Other Materials	Open Science Practices	27-e1, 27-e2	Did the author(s) make any of the following publicly accessible, either as a supplementary file or file uploaded to a general-purpose repository (e.g. Open Science Framework, Zenodo, GitHub) or institutional repository? Template data collection form(s)				Only select each if you are able to locate the relevant material, after searching all supplementary materials or links to shared materials
27.01.02	Availability of Data, Code, and Other Materials	Open Science Practices	27-e1, 27-e2	Did the author(s) make any of the following publicly accessible, either as a supplementary file or file uploaded to a general-purpose repository (e.g. Open Science Framework, Zenodo, GitHub) or institutional repository? File(s) containing (unprocessed) data extracted from included studies
27.01.03	Availability of Data, Code, and Other Materials	Open Science Practices	27-e1, 27-e2	Did the author(s) make any of the following publicly accessible, either as a supplementary file or file uploaded to a general-purpose repository (e.g. Open Science Framework, Zenodo, GitHub) or institutional repository? File(s) containing data used in all analyses (e.g. Microsoft Excel or CSV spreadsheet, or RevMan file containing all study effect estimates included in meta-analyses)
27.01.04	Availability of Data, Code, and Other Materials	Open Science Practices	27-e1, 27-e2	Did the author(s) make any of the following publicly accessible, either as a supplementary file or file uploaded to a general-purpose repository (e.g. Open Science Framework, Zenodo, GitHub) or institutional repository? Analytic code used to generate results (i.e. the sequence of commands used within a software package to manage and analyze data)
27.01.05	Availability of Data, Code, and Other Materials	Open Science Practices	27-e1, 27-e2	Did the author(s) make any of the following publicly accessible, either as a supplementary file or file uploaded to a general-purpose repository (e.g. Open Science Framework, Zenodo, GitHub) or institutional repository? Other: Freetext
27.02	Availability of Data, Code, and Other Materials	Open Science Practices	27-e3-if	If data, code, or materials are only available upon request: Did the author(s) provide contact details and describe circumstances under which materials will be shared?

## Sheet: CATEGORIES (DO NOT MODIFY)
	Categories
	Systematic Review	Yes
	Meta-Analysis (or Meta-Regression)	No
	Both Systematic Review and Meta-Analysis
	Another term indicating the conduction of a research synthesis (Freetext)	Yes
	None	Partially
	Yes	No
	No – stated that this is the first review of this kind
	No	Yes
	Directional	No
	Non-directional	Not applicable
	Mixed (some directional, some non-directional)
	Yes - both published and unpublished	Yes
	Yes - only published	No
	Yes - only unpublished	Unclear
	No statement
	English only	Yes
	Only language(s) other than English	Planned
	Mixed: English and (a) specific language(s) other than English	No
	All languages - no restrictions reported
	Not reported
	Yes – reported restrictions regarding publication date
	Yes – reported including all results regardless of publication date
	No
	Yes
	Yes, no trial register(s) searched
	No
	Yes
	Yes, no other electronic source(s) searched
	No
	Yes - contacted
	Yes - not contacted
	Not reported
	Full Boolean search logic
	Only main index terms (e.g. MeSH terms) and/or key words without Boolean logic
	Author(s) did not report any search strategy or search terms
	Yes - search limits/filters used
	Yes - no search limits/filters used
	No - not reported
	Yes - full search
	Yes - only selected information sources
	Yes - no update
	No - not reported
	Yes – it was peer-reviewed by another researcher using a formal tool (e.g., PRESS)
	Yes – it was peer-reviewed by another researcher (without formal tool)
	Yes – it was not peer-reviewed
	No - not reported
	All titles/abstracts and full text articles were screened by at least two reviewers independently
	All titles/abstracts and full text articles were screened using liberal acceleration (i.e. more than one reviewer needed to independently exclude a record, but only one reviewer needed to include a record)
	All titles/abstracts and full text articles were screened by one reviewer, and one or more other reviewer(s) screened a sample of records
	All titles/abstracts and full text articles were screened by only one reviewer once
	All titles/abstracts and full text articles were screened by only one reviewer more than once
	Different method applied to titles/abstracts and full text articles (e.g. titles/abstracts screened using liberal acceleration, full text articles screened by two reviewers independently)
	More than one reviewer screened records for eligibility, but author(s) did not specify whether this method was applied independently to both titles/abstracts AND full text articles
	All identified studies screened by one author and by an automation tool (e.g., machine learning classifier)
	Not reported
	Other - Freetext
	Yes, for all records
	Yes, for a subset of records
	No - not reported
	Percentage agreement
	Kappa (unadjusted)
	Kappa (adjusted, e.g., Brennan-Prediger, also called PABAK)
	Other - Freetext
	Yes – they used (an) automation tool(s)
	Yes – they reported they did not use (an) automation tool(s)
	No – not reported
	The automation tool was used to exclude records (i.e., they were excluded solely based on an automation tool)
	The automation tool was used to “double-check” human decisions
	Other - Freetext
	Unclear
	Yes – details on software and screening rules specified
	Yes – software but no screening rules specified
	Yes – screening rules but no software specified
	No
	Unclear
	Yes - Review author(s) reported that they contacted (or attempted to contact) author(s) of included studies
	Yes - Review author(s) reported that they DID NOT contact author(s) of included studies
	No such statement was made
	Not applicable (e.g. no studies eligible for contacting author[s] identified)
	More than one coder coded all included studies independently (i.e., each study was coded at least twice by two different people)
	More than one coder coded a subset of all included studies independently (i.e., each study was coded at least twice by two different people) and remaining studies were coded by one coder
	IF YES TO ITEM ABOVE: % of studies coded more than once
	Coding of all studies was done by one coder and was validated (but not independently coded) by at least one other coder
	One coder coded all included studies once
	One coder coded all included studies (at least) twice
	Other - Freetext
	Not reported
	Yes, for all variables separately
	Yes, in the form of summary measures (e.g., mean, SD, range)
	No - not reported
	Yes – they used (an) automation tool(s)
	Yes – they reported they did not use (an) automation tool(s)
	No - not reported
	Yes – Variables including operationalizations/categories listed
	Yes – Variables listed but not operationalizations or categories
	No
	Yes
	No - argued why not applicable
	No
	Yes - undertaken
	No - argued why not undertaken
	No - not undertaken or not reported
	Yes (name and citation provided for validated tools, content provided for self-developed tools)
	No
	All included studies assessed by at least two author(s)
	All included studies assessed by one author, with verification by another
	All included studies assessed by only one author
	Other - Freetext
	Not reported
	Yes
	No - manual but not page reported
	No - nothing reported
	Fixed effects model
	Equal effects model
	Random effects model (two levels)
	Random effects model (three or more levels)
	Other - Freetext
	Inverse variance
	Mantel-Haenszel
	Peto
	Sample size
	Other - Freetext
	Yes
	No
	Not applicable (not a random effects meta-analysis)
	REML
	ML
	DerSimonian-Laird (also called “method of moments estimator”)
	Other - Freetext
	Not reported
	Wald-typed
	Hartung-Knapp-Sidik-Jonkman
	Other - Freetext
	Not reported
	Both the statistical package(s) and software version number(s) were reported
	Only the statistical package(s) were reported
	Only the software version number(s) were reported
	Neither were reported
	Not applicable (no packages for this software)
	Visual inspection of results
	A formal test for heterogeneity (e.g., “the Q test”)
	I^2
	Prediction intervals
	Other - Freetext
	None of the above
	Yes - conducted
	Yes – not conducted (also includes methods used to explore heterogeneity in studies/effect sizes not amenable for meta-analysis, e.g., structured tables.)
	No - not reported
	Yes - conducted
	Yes - not conducted
	No
	Yes (a-d was reported)
	Partially – reporting some flow (some points from a-d were reported)
	Partially – reporting no flow (only d was reported)
	No
	Yes, a reference and reason for every excluded article was provided
	No, only a list of reasons (with or without number of studies) was provided, but not on a per-study basis
	No - not reported
	Yes
	No – even though risk of bias assessment was reported
	No – risk of bias assessment not reported
	Yes
	No
	Not applicable (only extraction of direct effect measures, e.g., correlation coefficients)
	Yes, and protocol is publicly available (author(s) cite the bibliographic reference for the published protocol in the main text)
	Yes, and protocol is publicly available (author(s) cite a website where the protocol can be accessed)
	Yes, but protocol is not publicly available (i.e. author(s) state that they worked from a protocol but do not report the location of the protocol, or only report that it is available on request)
	Unclear - the use of a protocol was only implied (e.g. by the term 'pre-specified'), please describe why you think a protocol was used
	No - they reported not working from a protocol
	Not reported
	Yes – they reported amendments
	Yes – they reported that no amendments were made
	Not reported
	Yes, the statement says that there was funding from a private or public organization, or both
	Yes, the statement says that no funding was provided
	There is no funding statement
	Other - Freetext
	Yes, the statement says that there are one or more conflicts of interest
	Yes, the statement says that there is no conflict of interest
	There is no conflict of interest statement
	Other - Freetext
	Yes, PRISMA
	Yes, other guidelines: Freetext
	No
	Yes (all outcomes)
	Partially
	No
	Results of sensitivity analyses
	Comparison with primary analyses
	Limitations of the method used
	None of the above
	Statistical (i.e., publication bias detection methods)
	Graphical (e.g., funnel plot)
	Tools (e.g., checklists, scales, domain-based tools)
	Other - Freetext
	Not reported
	Yes, publication bias was assessed
	No, publication bias was not assessed, but the author(s) reported that they intended to assess it if they identified enough studies
	No, publication bias was not assessed, and the author(s) did not report an intention to assess it
	Yes
	No
	No adaptations reported
	Yes
	No
	No new tool used
	GRADE tool
	Other published tool, please specify: Freetext
	Self-developed tool
	Narrative, idiosyncratic certainty assessment in separate section
	No separate certainty assessment
	Yes - tool and version reported
	Yes - only tool reported
	No - Not reported
	Infants (0-24 months)
	Children (2-10 years)
	Adolescents (11-18 years)
	Unclear
	Yes
	No
	Not applicable (reasons for exclusion by study not reported)
	Yes
	No
	Not applicable (no indication that tool was used)
	Yes - decision
	Yes - alternative approach
	Yes - both
	No
	Yes
	No
	Not applicable (no update)
	Yes
	No
	Not applicable (no tool used)
	Yes - reported
	Yes - reported that no conversion was undertaken
	No - not reported
	Child Development
	Clinical Psychology Review
	Development and Psychopathology
	European Child & Adolescent Psychiatry
	Journal of Child Psychology and Psychiatry
	Journal of the American Academy of Child and Adolescent Psychiatry
	Psychological Bulletin
	Full Boolean search logic was reported
	Only main index terms (e.g. MeSH terms) and/or key words without Boolean logic
	Author(s) did not report any search strategy or search terms
	Yes – it was peer-reviewed by another researcher using a formal tool (e.g., PRESS)
	Yes – it was peer-reviewed by another researcher (without formal tool)
	Yes – it was not peer-reviewed
	No – not reported
	Yes - Methods: in eligibility criteria
	Yes - Methods: in data items
	Yes - Results: e.g., table with characteristics of individual studies
	No
	Yes - both
	Yes - citation
	Yes - key characteristics
	No
	Yes
	Partially - only some values reported
	Partially - not for all meta-analyses reported
	No
	Yes - both
	Yes - contact details
	Yes - circumstances
	Not reported
	Yes – including those detailed in the automation tool section
	Yes – including generative AI not detailed in the automation tool section
	Yes - both
	No – disclosed that not used
	No such statement
	Yes – eligiblity critieria
	Yes – data items
	Yes – both
	No
